# Supplementary material for: Topological metrics as evolutionary and dynamical descriptors of conformational landscapes within protein families
Source: PLoS Comput Biol. 2026 Mar 4;22(3):e1013985. doi: 10.1371/journal.pcbi.1013985 (PMC12995304; doi:10.1371/journal.pcbi.1013985)
Supplement: S1 Data — List of 100 PDB files used for validating the correlation between LTE and DFI. (CSV) [file pcbi.1013985.s010.csv]

Sl. No.	PDB
1	4etm
2	3ea2
3	1x24
4	2myn
5	1cxk
6	2qwr
7	3f81
8	7vze
9	3te4
10	2i6o
11	1kak
12	2qbq
13	5k9w
14	4d3r
15	4rdd
16	1aya
17	6lvq
18	1kux
19	5k24
20	5gig
21	6k80
22	2e0t
23	1cgw
24	3s3k
25	1mkp
26	1x6c
27	1t49
28	2vey
29	2qwn
30	1cdg
31	3bm8
32	1i13
33	5gi8
34	1v73
35	2oud
36	1qae
37	1cxi
38	4jae
39	4etm
40	5kad
41	12as
42	1p18
43	1hmp
44	4egc
45	1r6h
46	2dlh
47	1onz
48	3pxj
49	3qkp
50	6pg0
51	2vey
52	4egc
53	1c86
54	3zv2
55	7lfo
56	2g6z
57	3lj8
58	2rmx
59	1cgv
60	2dle
61	5gih
62	4fd4
63	6zz4
64	1djo
65	1c87
66	1wrm
67	5z3m
68	1i0l
69	7umu
70	1jf7
71	1q1m
72	2pq5
73	2cnf
74	3f9a
75	1lqf
76	1owb
77	2cma
78	5k25
79	1xbo
80	5ka0
81	6pfw
82	1djp
83	2hnp
84	1cxi
85	2qwp
86	5gif
87	2myn
88	1t4j
89	3i7z
90	1kak
91	1ql0
92	5oas
93	4f2u
94	1q6s
95	7dhe
96	2edy
97	3s3e
98	2qbp
99	1i57
100	2ipa
